# Supplementary material for: Translation, Adaptation and Validation of the Five-Word Test (Test Delle 5 Parole, T5P) in an Italian Sample: A Rapid Screening for the Assessment of Memory Impairment
Source: Geriatrics (Basel). 2022 Apr 15;7(2):49. doi: 10.3390/geriatrics7020049 (PMC9032514; doi:10.3390/geriatrics7020049)
Supplement: Supplementary file 1 [file geriatrics-07-00049-s001.zip]

Archive with 1 entries (1 files):
- geriatrics-1634862-supplementary.pdf
